# Supplementary material for: No evidence of a genetic causal relationship between ankylosing spondylitis and iron homeostasis: A two-sample Mendelian randomization study
Source: Front Nutr. 2023 Mar 23;10:1047640. doi: 10.3389/fnut.2023.1047640 (PMC10077893; doi:10.3389/fnut.2023.1047640)
Supplement: Supplementary file 1 [file Table_1.XLS]

## Sheet: IVs
	SNP	effect_allele.exposure	other_allele.exposure	effect_allele.outcome	other_allele.outcome	beta.exposure	beta.outcome	eaf.exposure	eaf.outcome	remove	palindromic	id.outcome	pval.outcome	se.outcome	samplesize.outcome	units.outcome	outcome	mr_keep.outcome	pval_origin.outcome	units.outcome_dat	data_source.outcome	pval.exposure	samplesize.exposure	se.exposure	exposure	mr_keep.exposure	pval_origin.exposure	id.exposure	data_source.exposure	action	mr_keep	R2	F
1	rs10750215	T	G	T	G	0.0213	-0.0212575	0.4199	0.395663	FALSE	FALSE	NSJhHX	0.492537	0.0309749	300997	ankyloson	outcome	TRUE	reported	ankyloson	textfile	3.66e-08	246139	0.00386814	exposure	TRUE	reported	J51cc3	textfile	2	TRUE	0.000221023	54.3899
2	rs10801913	A	G	A	G	0.0237	-0.00952792	0.3004	0.302958	FALSE	FALSE	NSJhHX	0.772403	0.032942	300997	ankyloson	outcome	TRUE	reported	ankyloson	textfile	2.63e-10	246139	0.0037505	exposure	TRUE	reported	J51cc3	textfile	2	TRUE	0.000236089	58.0965
3	rs10804630	C	T	C	T	-0.0335	-0.0671624	0.1022	0.143613	FALSE	FALSE	NSJhHX	0.121389	0.0433594	300997	ankyloson	outcome	TRUE	reported	ankyloson	textfile	3.71e-09	246139	0.00568121	exposure	TRUE	reported	J51cc3	textfile	2	TRUE	0.000205944	50.68
4	rs112985465	A	G	A	G	-0.0842	0.143348	0.0118	0.0311313	FALSE	FALSE	NSJhHX	0.0979625	0.0866247	300997	ankyloson	outcome	TRUE	reported	ankyloson	textfile	2.49e-08	246139	0.0151059	exposure	TRUE	reported	J51cc3	textfile	2	TRUE	0.000165341	40.6898
5	rs11634990	C	T	C	T	-0.0265	0.00294376	0.1708	0.168045	FALSE	FALSE	NSJhHX	0.941782	0.0403085	300997	ankyloson	outcome	TRUE	reported	ankyloson	textfile	9.4e-09	246139	0.00461575	exposure	TRUE	reported	J51cc3	textfile	2	TRUE	0.000198916	48.9508
6	rs1233255	C	A	C	A	-0.0509	0.061042	0.2031	0.207465	FALSE	FALSE	NSJhHX	0.101555	0.0372808	300997	ankyloson	outcome	TRUE	reported	ankyloson	textfile	1.66e-32	246139	0.0042875	exposure	TRUE	reported	J51cc3	textfile	2	TRUE	0.000838647	206.249
7	rs12419620	G	T	G	T	-0.0312	-0.0235008	0.1621	0.141271	FALSE	FALSE	NSJhHX	0.591061	0.0437388	300997	ankyloson	outcome	TRUE	reported	ankyloson	textfile	3.43e-11	246139	0.00470814	exposure	TRUE	reported	J51cc3	textfile	2	TRUE	0.000264432	65.0693
8	rs1250244	G	C	G	C	-0.0247	-0.0221918	0.3476	0.202347	FALSE	FALSE	NSJhHX	0.557487	0.0378326	300997	ankyloson	outcome	TRUE	reported	ankyloson	textfile	3.56e-11	246139	0.00373037	exposure	TRUE	reported	J51cc3	textfile	2	TRUE	0.000276705	68.0885
9	rs12568930	C	T	C	T	0.0345	-0.0652292	0.185	0.0911769	FALSE	FALSE	NSJhHX	0.215025	0.0526099	300997	ankyloson	outcome	TRUE	reported	ankyloson	textfile	1.88e-14	246139	0.00450475	exposure	TRUE	reported	J51cc3	textfile	2	TRUE	0.00035892	88.3118
10	rs1260326	T	C	T	C	0.0254	0.0382937	0.3414	0.349275	FALSE	FALSE	NSJhHX	0.227322	0.0317188	300997	ankyloson	outcome	TRUE	reported	ankyloson	textfile	1.48e-12	246139	0.00358942	exposure	TRUE	reported	J51cc3	textfile	2	TRUE	0.000290123	71.3893
11	rs12807014	C	T	C	T	-0.0286	0.00442937	0.2431	0.22386	FALSE	FALSE	NSJhHX	0.902638	0.0362083	300997	ankyloson	outcome	TRUE	reported	ankyloson	textfile	2.72e-13	246139	0.00391374	exposure	TRUE	reported	J51cc3	textfile	2	TRUE	0.000301013	74.0681
12	rs12916360	T	G	T	G	-0.027	0.0509873	0.1601	0.22911	FALSE	FALSE	NSJhHX	0.155145	0.0358664	300997	ankyloson	outcome	TRUE	reported	ankyloson	textfile	1.98e-08	246139	0.00480963	exposure	TRUE	reported	J51cc3	textfile	2	TRUE	0.000196054	48.2467
13	rs1292045	C	T	C	T	-0.0415	0.0481309	0.4716	0.451822	FALSE	FALSE	NSJhHX	0.112325	0.0303124	300997	ankyloson	outcome	TRUE	reported	ankyloson	textfile	1.72e-33	246139	0.00344116	exposure	TRUE	reported	J51cc3	textfile	2	TRUE	0.000858347	211.09
14	rs13253974	A	G	A	G	0.0244	0.0236352	0.3396	0.294778	FALSE	FALSE	NSJhHX	0.476217	0.0331769	300997	ankyloson	outcome	TRUE	reported	ankyloson	textfile	2.51e-11	246139	0.00365665	exposure	TRUE	reported	J51cc3	textfile	2	TRUE	0.000267045	65.7121
15	rs143922167	A	G	A	G	0.1148	-0.0637937	0.015	0.00967072	FALSE	FALSE	NSJhHX	0.682504	0.155956	300997	ankyloson	outcome	TRUE	reported	ankyloson	textfile	7.69e-16	246139	0.0142449	exposure	TRUE	reported	J51cc3	textfile	2	TRUE	0.000389441	95.8185
16	rs144861591	T	C	T	C	0.1333	-0.192958	0.0671	0.0379513	FALSE	FALSE	NSJhHX	0.0151339	0.0794342	300997	ankyloson	outcome	TRUE	reported	ankyloson	textfile	7.35e-85	246139	0.00682871	exposure	TRUE	reported	J51cc3	textfile	2	TRUE	0.00222458	546.333
17	rs149271440	C	A	C	A	0.1098	-0.0995265	0.0097	0.0294852	FALSE	FALSE	NSJhHX	0.260841	0.0885149	300997	ankyloson	outcome	TRUE	reported	ankyloson	textfile	1.93e-08	246139	0.0195438	exposure	TRUE	reported	J51cc3	textfile	2	TRUE	0.000231618	56.9966
18	rs161044	T	C	T	C	0.0731	0.0615978	0.0415	0.024292	FALSE	FALSE	NSJhHX	0.533059	0.0988184	300997	ankyloson	outcome	TRUE	reported	ankyloson	textfile	1.25e-19	246139	0.00806429	exposure	TRUE	reported	J51cc3	textfile	2	TRUE	0.000425114	104.592
19	rs17050272	A	G	A	G	0.0208	-0.0344727	0.4169	0.533504	FALSE	FALSE	NSJhHX	0.255844	0.0303385	300997	ankyloson	outcome	TRUE	reported	ankyloson	textfile	4.13e-09	246139	0.00353808	exposure	TRUE	reported	J51cc3	textfile	2	TRUE	0.000210345	51.7628
20	rs17112021	G	T	G	T	0.0244	0.05472	0.2784	0.202994	FALSE	FALSE	NSJhHX	0.145083	0.0375535	300997	ankyloson	outcome	TRUE	reported	ankyloson	textfile	7.66e-10	246139	0.00396631	exposure	TRUE	reported	J51cc3	textfile	2	TRUE	0.000239208	58.8639
21	rs17476364	C	T	C	T	0.0431	0.0336636	0.0948	0.0593417	FALSE	FALSE	NSJhHX	0.599643	0.0641318	300997	ankyloson	outcome	TRUE	reported	ankyloson	textfile	3.57e-14	246139	0.00568919	exposure	TRUE	reported	J51cc3	textfile	2	TRUE	0.000318814	78.4469
22	rs17676097	G	A	G	A	-0.0272	-0.0774236	0.3577	0.319646	FALSE	FALSE	NSJhHX	0.0167695	0.0323715	300997	ankyloson	outcome	TRUE	reported	ankyloson	textfile	6.06e-14	246139	0.00362339	exposure	TRUE	reported	J51cc3	textfile	2	TRUE	0.000339958	83.6478
23	rs17707216	A	G	A	G	0.0387	0.0397782	0.0771	0.0420813	FALSE	FALSE	NSJhHX	0.59966	0.0757839	300997	ankyloson	outcome	TRUE	reported	ankyloson	textfile	3.2e-08	246139	0.00699803	exposure	TRUE	reported	J51cc3	textfile	2	TRUE	0.000213138	52.45
24	rs1894692	G	A	G	A	0.1472	-0.0288356	0.019	0.019707	FALSE	FALSE	NSJhHX	0.786888	0.106658	300997	ankyloson	outcome	TRUE	reported	ankyloson	textfile	1.63e-37	246139	0.0114996	exposure	TRUE	reported	J51cc3	textfile	2	TRUE	0.000807734	198.653
25	rs198851	T	G	T	G	0.0593	-0.0691719	0.1247	0.110086	FALSE	FALSE	NSJhHX	0.149077	0.0479428	300997	ankyloson	outcome	TRUE	reported	ankyloson	textfile	1.08e-31	246139	0.0050623	exposure	TRUE	reported	J51cc3	textfile	2	TRUE	0.000767649	188.802
26	rs199138	A	G	A	G	-0.1464	-0.0686222	0.0815	0.069781	FALSE	FALSE	NSJhHX	0.247027	0.0592796	300997	ankyloson	outcome	TRUE	reported	ankyloson	textfile	5.02e-115	246139	0.00642217	exposure	TRUE	reported	J51cc3	textfile	2	TRUE	0.00320885	787.281
27	rs2008598	G	A	G	A	-0.0205	0.0220888	0.3355	0.182474	FALSE	FALSE	NSJhHX	0.570771	0.0389632	300997	ankyloson	outcome	TRUE	reported	ankyloson	textfile	2.95e-08	246139	0.00369744	exposure	TRUE	reported	J51cc3	textfile	2	TRUE	0.000187381	46.1128
28	rs2084833	A	T	A	T	-0.0863	0.112859	0.0311	0.00405281	FALSE	FALSE	NSJhHX	0.639069	0.240637	300997	ankyloson	outcome	TRUE	reported	ankyloson	textfile	1.25e-16	246139	0.0104249	exposure	TRUE	reported	J51cc3	textfile	2	TRUE	0.000448839	110.426
29	rs24003	T	C	T	C	0.0308	-0.0458127	0.3985	0.385845	FALSE	FALSE	NSJhHX	0.142285	0.0312216	300997	ankyloson	outcome	TRUE	reported	ankyloson	textfile	2.04e-18	246139	0.00351797	exposure	TRUE	reported	J51cc3	textfile	2	TRUE	0.000454774	111.886
30	rs2523971	A	C	A	C	-0.0288	-0.361904	0.2472	0.302097	FALSE	FALSE	NSJhHX	5.68e-27	0.0336532	300997	ankyloson	outcome	TRUE	reported	ankyloson	textfile	1.36e-13	246139	0.0038918	exposure	TRUE	reported	J51cc3	textfile	2	TRUE	0.000308705	75.9603
31	rs2529440	T	C	T	C	-0.0346	0.0569895	0.4503	0.403625	FALSE	FALSE	NSJhHX	0.0632732	0.0306847	300997	ankyloson	outcome	TRUE	reported	ankyloson	textfile	4.6e-23	246139	0.00349848	exposure	TRUE	reported	J51cc3	textfile	2	TRUE	0.000592666	145.791
32	rs2595582	A	G	A	G	-0.0195	-0.00095476	0.4151	0.331657	FALSE	FALSE	NSJhHX	0.976218	0.0320276	300997	ankyloson	outcome	TRUE	reported	ankyloson	textfile	2.75e-08	246139	0.00350931	exposure	TRUE	reported	J51cc3	textfile	2	TRUE	0.000184643	45.4391
33	rs281377	T	C	T	C	0.0293	0.025277	0.3432	0.504929	FALSE	FALSE	NSJhHX	0.401439	0.0301256	300997	ankyloson	outcome	TRUE	reported	ankyloson	textfile	2.31e-16	246139	0.00357109	exposure	TRUE	reported	J51cc3	textfile	2	TRUE	0.000387031	95.2258
34	rs28715334	T	G	T	G	0.025	-0.0136261	0.2041	0.15311	FALSE	FALSE	NSJhHX	0.745382	0.0419609	300997	ankyloson	outcome	TRUE	reported	ankyloson	textfile	8.22e-09	246139	0.00433735	exposure	TRUE	reported	J51cc3	textfile	2	TRUE	0.000203054	49.969
35	rs2874209	A	G	A	G	-0.0198	0.00889019	0.4285	0.351303	FALSE	FALSE	NSJhHX	0.778388	0.0315904	300997	ankyloson	outcome	TRUE	reported	ankyloson	textfile	1.27e-08	246139	0.00347976	exposure	TRUE	reported	J51cc3	textfile	2	TRUE	0.000192012	47.2522
36	rs2952290	G	A	G	A	0.0251	-0.00655478	0.2129	0.197513	FALSE	FALSE	NSJhHX	0.86365	0.0381692	300997	ankyloson	outcome	TRUE	reported	ankyloson	textfile	2.18e-09	246139	0.00419466	exposure	TRUE	reported	J51cc3	textfile	2	TRUE	0.000211146	51.9599
37	rs2954029	T	A	T	A	-0.0245	-0.0170887	0.4905	0.459714	FALSE	TRUE	NSJhHX	0.573008	0.0303192	300997	ankyloson	outcome	TRUE	reported	ankyloson	textfile	1.42e-12	246139	0.00345943	exposure	TRUE	reported	J51cc3	textfile	2	FALSE	0.000300017	73.8231
38	rs34523089	T	C	T	C	0.0686	0.0461382	0.1637	0.157929	FALSE	FALSE	NSJhHX	0.267368	0.041598	300997	ankyloson	outcome	TRUE	reported	ankyloson	textfile	3.16e-48	246139	0.00470122	exposure	TRUE	reported	J51cc3	textfile	2	TRUE	0.00128851	316.742
39	rs35107257	A	G	A	G	0.0431	-0.108433	0.0591	0.036274	FALSE	FALSE	NSJhHX	0.18263	0.0813632	300997	ankyloson	outcome	TRUE	reported	ankyloson	textfile	3.27e-08	246139	0.00779903	exposure	TRUE	reported	J51cc3	textfile	2	TRUE	0.000206593	50.8397
40	rs36184164	G	T	G	T	0.0356	-0.0313609	0.1398	0.0913954	FALSE	FALSE	NSJhHX	0.551207	0.0526233	300997	ankyloson	outcome	TRUE	reported	ankyloson	textfile	6.46e-12	246139	0.00518262	exposure	TRUE	reported	J51cc3	textfile	2	TRUE	0.000304815	75.0034
41	rs3747602	G	T	G	T	0.0213	-0.0681999	0.3656	0.362473	FALSE	FALSE	NSJhHX	0.0304046	0.0315043	300997	ankyloson	outcome	TRUE	reported	ankyloson	textfile	2.47e-09	246139	0.00357177	exposure	TRUE	reported	J51cc3	textfile	2	TRUE	0.000210455	51.7899
42	rs45520632	C	T	C	T	0.1061	-0.0268453	0.0491	0.0222045	FALSE	FALSE	NSJhHX	0.79473	0.103182	300997	ankyloson	outcome	TRUE	reported	ankyloson	textfile	2.39e-39	246139	0.00808424	exposure	TRUE	reported	J51cc3	textfile	2	TRUE	0.00105118	258.462
43	rs4789111	T	C	T	C	0.0343	-0.0417747	0.1454	0.119662	FALSE	FALSE	NSJhHX	0.372105	0.0468044	300997	ankyloson	outcome	TRUE	reported	ankyloson	textfile	1.33e-12	246139	0.00483701	exposure	TRUE	reported	J51cc3	textfile	2	TRUE	0.000292379	71.9442
44	rs4808802	C	G	C	G	0.0275	-0.00567813	0.2303	0.219076	FALSE	FALSE	NSJhHX	0.875941	0.0363712	300997	ankyloson	outcome	TRUE	reported	ankyloson	textfile	3.42e-11	246139	0.00414954	exposure	TRUE	reported	J51cc3	textfile	2	TRUE	0.000268109	65.9739
45	rs4841429	G	A	G	A	0.0601	-0.026828	0.0791	0.0876397	FALSE	FALSE	NSJhHX	0.614768	0.0533064	300997	ankyloson	outcome	TRUE	reported	ankyloson	textfile	8.21e-21	246139	0.00642306	exposure	TRUE	reported	J51cc3	textfile	2	TRUE	0.000526221	129.454
46	rs4938939	A	G	A	G	0.0224	-0.00732162	0.2915	0.228804	FALSE	FALSE	NSJhHX	0.839353	0.0361168	300997	ankyloson	outcome	TRUE	reported	ankyloson	textfile	3.01e-09	246139	0.00377673	exposure	TRUE	reported	J51cc3	textfile	2	TRUE	0.000207255	51.0026
47	rs56206139	C	A	C	A	0.0455	-0.0159449	0.0788	0.0343525	FALSE	FALSE	NSJhHX	0.847114	0.0827006	300997	ankyloson	outcome	TRUE	reported	ankyloson	textfile	4.07e-12	246139	0.00656118	exposure	TRUE	reported	J51cc3	textfile	2	TRUE	0.000300561	73.9569
48	rs604126	A	G	A	G	-0.0204	-0.0583033	0.3129	0.337228	FALSE	FALSE	NSJhHX	0.0687781	0.032037	300997	ankyloson	outcome	TRUE	reported	ankyloson	textfile	3.97e-08	246139	0.00371437	exposure	TRUE	reported	J51cc3	textfile	2	TRUE	0.000178943	44.0366
49	rs6059696	G	C	G	C	-0.0374	0.0905703	0.1683	0.204761	FALSE	FALSE	NSJhHX	0.0156545	0.0374742	300997	ankyloson	outcome	TRUE	reported	ankyloson	textfile	1.39e-15	246139	0.00468299	exposure	TRUE	reported	J51cc3	textfile	2	TRUE	0.000391583	96.3453
50	rs62074125	C	A	C	A	0.0212	0.0303901	0.2904	0.242385	FALSE	FALSE	NSJhHX	0.388105	0.0352121	300997	ankyloson	outcome	TRUE	reported	ankyloson	textfile	4.79e-08	246139	0.00388354	exposure	TRUE	reported	J51cc3	textfile	2	TRUE	0.00018523	45.5835
51	rs62082141	C	T	C	T	-0.0383	-0.0221881	0.1406	0.0577113	FALSE	FALSE	NSJhHX	0.731764	0.0647297	300997	ankyloson	outcome	TRUE	reported	ankyloson	textfile	2.43e-13	246139	0.0052303	exposure	TRUE	reported	J51cc3	textfile	2	TRUE	0.000354493	87.2229
52	rs6503858	T	C	T	C	-0.0507	-0.0954401	0.0385	0.027731	FALSE	FALSE	NSJhHX	0.304357	0.0929189	300997	ankyloson	outcome	TRUE	reported	ankyloson	textfile	1.74e-08	246139	0.00899567	exposure	TRUE	reported	J51cc3	textfile	2	TRUE	0.000190308	46.8329
53	rs6760824	A	C	A	C	0.0316	0.0191781	0.2436	0.245861	FALSE	FALSE	NSJhHX	0.583553	0.0349836	300997	ankyloson	outcome	TRUE	reported	ankyloson	textfile	8.53e-16	246139	0.00392725	exposure	TRUE	reported	J51cc3	textfile	2	TRUE	0.000367987	90.5419
54	rs6822746	A	G	A	G	-0.0214	-0.0181839	0.3134	0.382927	FALSE	FALSE	NSJhHX	0.557781	0.0310231	300997	ankyloson	outcome	TRUE	reported	ankyloson	textfile	5.51e-09	246139	0.00367005	exposure	TRUE	reported	J51cc3	textfile	2	TRUE	0.000197088	48.5011
55	rs7068127	G	A	G	A	0.0197	-0.0303855	0.4108	0.376378	FALSE	FALSE	NSJhHX	0.328556	0.0311	300997	ankyloson	outcome	TRUE	reported	ankyloson	textfile	1.69e-08	246139	0.00349225	exposure	TRUE	reported	J51cc3	textfile	2	TRUE	0.000187869	46.2328
56	rs708686	T	C	T	C	-0.0307	-0.00564103	0.2304	0.333717	FALSE	FALSE	NSJhHX	0.860652	0.0321346	300997	ankyloson	outcome	TRUE	reported	ankyloson	textfile	1.96e-14	246139	0.00401138	exposure	TRUE	reported	J51cc3	textfile	2	TRUE	0.000334237	82.2406
57	rs71372835	C	G	C	G	-0.0444	0.0602665	0.0971	0.0957154	FALSE	FALSE	NSJhHX	0.24046	0.0513414	300997	ankyloson	outcome	TRUE	reported	ankyloson	textfile	4.42e-13	246139	0.00613087	exposure	TRUE	reported	J51cc3	textfile	2	TRUE	0.000345665	85.0515
58	rs71537957	T	C	T	C	0.0228	0.0467315	0.2676	0.333516	FALSE	FALSE	NSJhHX	0.145913	0.0321373	300997	ankyloson	outcome	TRUE	reported	ankyloson	textfile	5.05e-09	246139	0.00390042	exposure	TRUE	reported	J51cc3	textfile	2	TRUE	0.000203767	50.1444
59	rs72606621	A	G	A	G	0.0214	-0.00477715	0.2642	0.338662	FALSE	FALSE	NSJhHX	0.88096	0.0319003	300997	ankyloson	outcome	TRUE	reported	ankyloson	textfile	3.73e-08	246139	0.00388866	exposure	TRUE	reported	J51cc3	textfile	2	TRUE	0.000178053	43.8176
60	rs735831	G	T	G	T	0.0486	-0.0410839	0.0535	0.0311573	FALSE	FALSE	NSJhHX	0.640262	0.0879117	300997	ankyloson	outcome	TRUE	reported	ankyloson	textfile	2.64e-10	246139	0.00769162	exposure	TRUE	reported	J51cc3	textfile	2	TRUE	0.000239209	58.8641
61	rs7596205	A	G	A	G	0.0843	-0.0623766	0.1021	0.0975463	FALSE	FALSE	NSJhHX	0.220468	0.0509078	300997	ankyloson	outcome	TRUE	reported	ankyloson	textfile	5.62e-49	246139	0.00573108	exposure	TRUE	reported	J51cc3	textfile	2	TRUE	0.00130298	320.294
62	rs75965181	A	T	A	T	-0.1191	-0.0552951	0.0283	0.0128296	FALSE	FALSE	NSJhHX	0.686248	0.136885	300997	ankyloson	outcome	TRUE	reported	ankyloson	textfile	3.7e-26	246139	0.0112574	exposure	TRUE	reported	J51cc3	textfile	2	TRUE	0.000780139	191.871
63	rs7865362	T	C	T	C	0.0246	0.0480281	0.3458	0.329271	FALSE	FALSE	NSJhHX	0.137709	0.0323557	300997	ankyloson	outcome	TRUE	reported	ankyloson	textfile	1.03e-11	246139	0.00361645	exposure	TRUE	reported	J51cc3	textfile	2	TRUE	0.000273801	67.3741
64	rs79364962	A	G	A	G	-0.054	-0.0925103	0.1005	0.0631861	FALSE	FALSE	NSJhHX	0.139207	0.0625597	300997	ankyloson	outcome	TRUE	reported	ankyloson	textfile	4.62e-19	246139	0.00605312	exposure	TRUE	reported	J51cc3	textfile	2	TRUE	0.000527211	129.698
65	rs79694859	A	G	A	G	0.0501	-0.0750397	0.0452	0.0392547	FALSE	FALSE	NSJhHX	0.337324	0.0782098	300997	ankyloson	outcome	TRUE	reported	ankyloson	textfile	3.36e-08	246139	0.00907352	exposure	TRUE	reported	J51cc3	textfile	2	TRUE	0.000216649	53.3138
66	rs855791	A	G	A	G	-0.0444	-0.0766699	0.406	0.346824	FALSE	FALSE	NSJhHX	0.0155948	0.0317046	300997	ankyloson	outcome	TRUE	reported	ankyloson	textfile	6.14e-37	246139	0.00349687	exposure	TRUE	reported	J51cc3	textfile	2	TRUE	0.000950842	233.815
67	rs859788	G	A	G	A	-0.0188	-0.035107	0.4544	0.471856	FALSE	FALSE	NSJhHX	0.246964	0.0303233	300997	ankyloson	outcome	TRUE	reported	ankyloson	textfile	4.58e-08	246139	0.00343888	exposure	TRUE	reported	J51cc3	textfile	2	TRUE	0.00017525	43.1279
68	rs9271441	T	C	T	C	0.0227	0.121545	0.494	0.540906	FALSE	FALSE	NSJhHX	5.08e-05	0.0299972	300997	ankyloson	outcome	TRUE	reported	ankyloson	textfile	5.5e-11	246139	0.00346209	exposure	TRUE	reported	J51cc3	textfile	2	TRUE	0.000257608	63.3905
69	rs9512463	T	C	T	C	0.0247	-0.0210603	0.2237	0.258122	FALSE	FALSE	NSJhHX	0.545548	0.0348423	300997	ankyloson	outcome	TRUE	reported	ankyloson	textfile	3.12e-09	246139	0.00416867	exposure	TRUE	reported	J51cc3	textfile	2	TRUE	0.000211894	52.1439
70	rs970079	G	A	G	A	-0.0199	-0.0147447	0.4602	0.343317	FALSE	FALSE	NSJhHX	0.645397	0.0320422	300997	ankyloson	outcome	TRUE	reported	ankyloson	textfile	8.31e-09	246139	0.00345363	exposure	TRUE	reported	J51cc3	textfile	2	TRUE	0.00019675	48.4179
71	rs9921222	C	T	C	T	0.0248	0.0522897	0.4287	0.522777	FALSE	FALSE	NSJhHX	0.0840737	0.0302685	300997	ankyloson	outcome	TRUE	reported	ankyloson	textfile	1.09e-12	246139	0.00348381	exposure	TRUE	reported	J51cc3	textfile	2	TRUE	0.000301267	74.1306
72	rs996347	C	T	C	T	0.0486	-0.00158152	0.3408	0.344764	FALSE	FALSE	NSJhHX	0.960342	0.0318055	300997	ankyloson	outcome	TRUE	reported	ankyloson	textfile	2.99e-41	246139	0.0036128	exposure	TRUE	reported	J51cc3	textfile	2	TRUE	0.00106125	260.937

## Sheet: confounding factors
snp	rsid	hg19_coordinates	hg38_coordinates	a1	a2	trait	efo	study	pmid	ancestry	year	beta	se	p	direction	n	n_cases	n_controls	n_studies	unit	dataset
rs10750215	rs10750215	chr11:122505344	chr11:122634636	G	T	Body mass index	EFO_0004340	Neale B	UKBB	European	2017	-0.01327	0.002474	8.222e-08	-	336107	0	336107	1	IVNT	Neale-B_UKBB_EUR_2017
rs1260326	rs1260326	chr2:27730940	chr2:27508073	C	T	Type II diabetes	EFO_0001360	DIAGRAM	26551672	European	2015	0.07696	0.01299	3.7e-09	+	84780	27206	57574	23	log OR	DIAGRAM_T2D-METABO_EUR_2015
rs1260326	rs1260326	chr2:27730940	chr2:27508073	C	T	Diabetes diagnosed by doctor	EFO_0000400	Neale B	UKBB	European	2017	0.003817	0.0005326	7.624e-13	+	336473	16183	320290	1	risk diff	Neale-B_UKBB_EUR_2017
rs12807014	rs12807014	chr11:47760078	chr11:47738526	C	T	Body mass index females	EFO_0004340	Akiyama M	28892062	East Asian	2017	-0.03529	0.006785	1.982e-07	-	82438	0	82438	3	IVNT	Akiyama-M_BMI-F_EAS_2017
rs12807014	rs12807014	chr11:47760078	chr11:47738526	C	T	Body mass index	EFO_0004340	Akiyama M	28892062	East Asian	2017	-0.02057	0.004588	7.339e-06	-	173430	0	173430	3	IVNT	Akiyama-M_BMI_EAS_2017
rs12807014	rs12807014	chr11:47760078	chr11:47738526	C	T	Body mass index	EFO_0004340	Neale B	UKBB	European	2017	-0.02104	0.002637	1.486e-15	-	336107	0	336107	1	IVNT	Neale-B_UKBB_EUR_2017
rs17676097	rs17676097	chr17:9791549	chr17:9888232	A	G	Type II diabetes	EFO_0001360	DIAGRAM	28566273	European	2017	-0.069	0.013	1.8e-07	-	159208	26676	132532	18	log OR	DIAGRAM_T2D_EUR_2017
rs9271441	rs9271441	chr6:32588245	chr6:32620468	C	T	Body mass index	EFO_0004340	Akiyama M	28892062	East Asian	2017	-0.02167	0.004162	1.929e-07	-	173430	0	173430	3	IVNT	Akiyama-M_BMI_EAS_2017
