# Supplementary material for: No evidence of a genetic causal relationship between ankylosing spondylitis and iron homeostasis: A two-sample Mendelian randomization study
Source: Front Nutr. 2023 Mar 23;10:1047640. doi: 10.3389/fnut.2023.1047640 (PMC10077893; doi:10.3389/fnut.2023.1047640)
Supplement: Supplementary file 2 [file Table_2.XLS]

## Sheet: IVs
								SNP	effect_allele.exposure	other_allele.exposure	effect_allele.outcome	other_allele.outcome	beta.exposure	beta.outcome	eaf.exposure	eaf.outcome	remove	palindromic	id.outcome	pval.outcome	se.outcome	samplesize.outcome	units.outcome	outcome	mr_keep.outcome	pval_origin.outcome	units.outcome_dat	data_source.outcome	pval.exposure	samplesize.exposure	se.exposure	exposure	mr_keep.exposure	pval_origin.exposure	id.exposure	data_source.exposure	action	mr_keep	R2	F
							1	rs10421599	A	G	A	G	-0.0295	-0.0302579	0.2051	0.216083	FALSE	FALSE	TPyTYX	0.409093	0.0366544	300997	ankyloson	outcome	TRUE	reported	ankyloson	textfile	1.46e-09	163511	0.00487706	serum	TRUE	reported	enTLo7	textfile	2	TRUE	0.000283761	46.3843
							2	rs111400299	G	A	G	A	0.0888	0.340937	0.0207	0.0145767	FALSE	FALSE	TPyTYX	0.00317548	0.115563	300997	ankyloson	outcome	TRUE	reported	ankyloson	textfile	3.93e-09	163511	0.0150838	serum	TRUE	reported	enTLo7	textfile	2	TRUE	0.0003197	52.257
							3	rs112399511	C	T	C	T	0.1149	-0.122917	0.0162	0.0190314	FALSE	FALSE	TPyTYX	0.277749	0.113247	300997	ankyloson	outcome	TRUE	reported	ankyloson	textfile	3.59e-12	163511	0.0165266	serum	TRUE	reported	enTLo7	textfile	2	TRUE	0.000420816	68.7782
							4	rs113012595	A	G	A	G	0.1314	0.155038	0.0086	0.0202934	FALSE	FALSE	TPyTYX	0.168572	0.112607	300997	ankyloson	outcome	TRUE	reported	ankyloson	textfile	5.88e-09	163511	0.0225768	serum	TRUE	reported	enTLo7	textfile	2	TRUE	0.000294421	48.1262
							5	rs113352426	T	C	T	C	0.0862	-0.107251	0.0347	0.0352172	FALSE	FALSE	TPyTYX	0.191136	0.0820445	300997	ankyloson	outcome	TRUE	reported	ankyloson	textfile	1.1e-15	163511	0.0107546	serum	TRUE	reported	enTLo7	textfile	2	TRUE	0.000497779	81.3508
							6	rs116009877	A	G	A	G	0.2599	-0.034659	0.0647	0.0358479	FALSE	FALSE	TPyTYX	0.672698	0.0820431	300997	ankyloson	outcome	TRUE	reported	ankyloson	textfile	1e-200	163511	0.00787512	serum	TRUE	reported	enTLo7	textfile	2	TRUE	0.00817519	1325.79
							7	rs116854298	T	C	T	C	-0.0649	0.014716	0.0465	0.0539259	FALSE	FALSE	TPyTYX	0.828972	0.0681234	300997	ankyloson	outcome	TRUE	reported	ankyloson	textfile	4.68e-11	163511	0.00986206	serum	TRUE	reported	enTLo7	textfile	2	TRUE	0.000373502	61.0481
							8	rs116979562	A	G	A	G	0.0909	-0.00956126	0.0376	0.00561806	FALSE	FALSE	TPyTYX	0.965185	0.219054	300997	ankyloson	outcome	TRUE	reported	ankyloson	textfile	3.33e-18	163511	0.0104487	serum	TRUE	reported	enTLo7	textfile	2	TRUE	0.000598	97.7199
							9	rs11703148	T	C	T	C	0.0572	-0.0376959	0.0447	0.0190229	FALSE	FALSE	TPyTYX	0.740858	0.113982	300997	ankyloson	outcome	TRUE	reported	ankyloson	textfile	2.41e-10	163511	0.00903257	serum	TRUE	reported	enTLo7	textfile	2	TRUE	0.000279428	45.6762
							10	rs117576908	A	G	A	G	-0.1433	0.0442368	0.0139	0.048278	FALSE	FALSE	TPyTYX	0.534435	0.0712061	300997	ankyloson	outcome	TRUE	reported	ankyloson	textfile	1.26e-14	163511	0.0185867	serum	TRUE	reported	enTLo7	textfile	2	TRUE	0.000562935	91.9931
							11	rs117648093	A	G	A	G	-0.083	-0.10922	0.0199	0.0109331	FALSE	FALSE	TPyTYX	0.455245	0.14627	300997	ankyloson	outcome	TRUE	reported	ankyloson	textfile	1.15e-08	163511	0.0145436	serum	TRUE	reported	enTLo7	textfile	2	TRUE	0.000268726	43.9273
							12	rs117753190	G	C	G	C	0.0727	0.0124909	0.0283	0.0107571	FALSE	FALSE	TPyTYX	0.932296	0.147028	300997	ankyloson	outcome	TRUE	reported	ankyloson	textfile	3.37e-10	163511	0.0115751	serum	TRUE	reported	enTLo7	textfile	2	TRUE	0.000290682	47.5152
							13	rs12633819	G	A	G	A	0.0258	0.00579708	0.3879	0.277457	FALSE	FALSE	TPyTYX	0.863774	0.0337879	300997	ankyloson	outcome	TRUE	reported	ankyloson	textfile	5.34e-10	163511	0.00415541	serum	TRUE	reported	enTLo7	textfile	2	TRUE	0.000316091	51.6673
							14	rs12718598	C	T	C	T	0.0266	-0.0250592	0.4286	0.400466	FALSE	FALSE	TPyTYX	0.416857	0.0308653	300997	ankyloson	outcome	TRUE	reported	ankyloson	textfile	3.69e-11	163511	0.00402054	serum	TRUE	reported	enTLo7	textfile	2	TRUE	0.000346566	56.647
							15	rs12975762	G	A	G	A	-0.0289	0.0651128	0.328	0.23344	FALSE	FALSE	TPyTYX	0.0686468	0.0357616	300997	ankyloson	outcome	TRUE	reported	ankyloson	textfile	1.7e-11	163511	0.00429439	serum	TRUE	reported	enTLo7	textfile	2	TRUE	0.000368187	60.1798
							16	rs13007705	T	C	T	C	0.0289	0.0278879	0.3745	0.382837	FALSE	FALSE	TPyTYX	0.368771	0.0310287	300997	ankyloson	outcome	TRUE	reported	ankyloson	textfile	2.01e-12	163511	0.00410874	serum	TRUE	reported	enTLo7	textfile	2	TRUE	0.000391295	63.9553
							17	rs137956300	T	C	T	C	-0.0548	0.00899574	0.045	0.0232587	FALSE	FALSE	TPyTYX	0.928557	0.100332	300997	ankyloson	outcome	TRUE	reported	ankyloson	textfile	4.47e-08	163511	0.0100161	serum	TRUE	reported	enTLo7	textfile	2	TRUE	0.000258111	42.1926
							18	rs140768200	G	T	G	T	-0.0745	0.00990929	0.0294	0.0200847	FALSE	FALSE	TPyTYX	0.927791	0.109344	300997	ankyloson	outcome	TRUE	reported	ankyloson	textfile	1.54e-09	163511	0.0123342	serum	TRUE	reported	enTLo7	textfile	2	TRUE	0.00031676	51.7767
							19	rs1958078	A	C	A	C	-0.0321	-0.0565751	0.133	0.081227	FALSE	FALSE	TPyTYX	0.311157	0.0558602	300997	ankyloson	outcome	TRUE	reported	ankyloson	textfile	2.48e-08	163511	0.00575819	serum	TRUE	reported	enTLo7	textfile	2	TRUE	0.000237635	38.8463
							20	rs198851	T	G	T	G	0.1711	-0.0691719	0.1247	0.110086	FALSE	FALSE	TPyTYX	0.149077	0.0479428	300997	ankyloson	outcome	TRUE	reported	ankyloson	textfile	8.47e-188	163511	0.00585391	serum	TRUE	reported	enTLo7	textfile	2	TRUE	0.00639077	1038.27
							21	rs2516647	T	G	T	G	0.0326	0.138395	0.3766	0.340387	FALSE	FALSE	TPyTYX	8e-06	0.0309939	300997	ankyloson	outcome	TRUE	reported	ankyloson	textfile	2.63e-15	163511	0.00412276	serum	TRUE	reported	enTLo7	textfile	2	TRUE	0.000499014	81.5525
							22	rs3131875	T	C	T	C	0.0379	-0.405239	0.4885	0.528985	FALSE	FALSE	TPyTYX	8.01e-44	0.0291892	300997	ankyloson	outcome	TRUE	reported	ankyloson	textfile	2.17e-21	163511	0.00399093	serum	TRUE	reported	enTLo7	textfile	2	TRUE	0.000717825	117.287
							23	rs35851878	G	C	G	C	-0.0515	0.111137	0.1032	0.0676303	FALSE	FALSE	TPyTYX	0.0657295	0.060392	300997	ankyloson	outcome	TRUE	reported	ankyloson	textfile	1e-13	163511	0.0069212	serum	TRUE	reported	enTLo7	textfile	2	TRUE	0.00049093	80.2321
							24	rs36117095	G	T	G	T	-0.0531	-0.0298955	0.2435	0.271162	FALSE	FALSE	TPyTYX	0.377951	0.0339076	300997	ankyloson	outcome	TRUE	reported	ankyloson	textfile	3.94e-29	163511	0.00473979	serum	TRUE	reported	enTLo7	textfile	2	TRUE	0.00103879	169.675
							25	rs401775	C	T	C	T	0.0403	-0.246118	0.1375	0.0993517	FALSE	FALSE	TPyTYX	3.84e-06	0.0532761	300997	ankyloson	outcome	TRUE	reported	ankyloson	textfile	4.52e-13	163511	0.00556707	serum	TRUE	reported	enTLo7	textfile	2	TRUE	0.000385214	62.9617
							26	rs4712950	G	A	G	A	-0.047	0.0315784	0.1632	0.133766	FALSE	FALSE	TPyTYX	0.475973	0.0443021	300997	ankyloson	outcome	TRUE	reported	ankyloson	textfile	2.13e-18	163511	0.00537131	serum	TRUE	reported	enTLo7	textfile	2	TRUE	0.000603348	98.5932
							27	rs4774514	T	C	T	C	-0.0491	-0.0431581	0.0665	0.0389137	FALSE	FALSE	TPyTYX	0.581626	0.0783253	300997	ankyloson	outcome	TRUE	reported	ankyloson	textfile	2.87e-09	163511	0.00826757	serum	TRUE	reported	enTLo7	textfile	2	TRUE	0.000299315	48.9261
							28	rs4854760	G	A	G	A	0.053	0.0221463	0.2639	0.295621	FALSE	FALSE	TPyTYX	0.504387	0.0331729	300997	ankyloson	outcome	TRUE	reported	ankyloson	textfile	5.67e-33	163511	0.00443097	serum	TRUE	reported	enTLo7	textfile	2	TRUE	0.00109133	178.248
							29	rs527248337	T	C	T	C	-0.1569	0.039488	0.0056	0.0271333	FALSE	FALSE	TPyTYX	0.679285	0.0955112	300997	ankyloson	outcome	TRUE	reported	ankyloson	textfile	9.27e-09	163511	0.0273175	serum	TRUE	reported	enTLo7	textfile	2	TRUE	0.000274173	44.8175
							30	rs55641572	A	C	A	C	0.0726	-0.0600639	0.0292	0.0104184	FALSE	FALSE	TPyTYX	0.681127	0.146167	300997	ankyloson	outcome	TRUE	reported	ankyloson	textfile	1.51e-09	163511	0.0120133	serum	TRUE	reported	enTLo7	textfile	2	TRUE	0.000298824	48.8459
							31	rs563027675	G	C	G	C	-0.0718	-0.0618323	0.0257	0.0305177	FALSE	FALSE	TPyTYX	0.483541	0.0882538	300997	ankyloson	outcome	TRUE	reported	ankyloson	textfile	3.13e-08	163511	0.0129743	serum	TRUE	reported	enTLo7	textfile	2	TRUE	0.000258169	42.2021
							32	rs6924948	G	A	G	A	-0.0619	-0.206158	0.0586	0.0685899	FALSE	FALSE	TPyTYX	0.00107224	0.063029	300997	ankyloson	outcome	TRUE	reported	ankyloson	textfile	1.43e-13	163511	0.00837221	serum	TRUE	reported	enTLo7	textfile	2	TRUE	0.00042275	69.0941
							33	rs72845052	G	C	G	C	-0.0507	-0.233298	0.1344	0.0944841	FALSE	FALSE	TPyTYX	1.71e-05	0.0542553	300997	ankyloson	outcome	TRUE	reported	ankyloson	textfile	6.98e-16	163511	0.00628185	serum	TRUE	reported	enTLo7	textfile	2	TRUE	0.000598084	97.7337
							34	rs7385804	C	A	C	A	-0.0572	-0.0190578	0.3516	0.446609	FALSE	FALSE	TPyTYX	0.531108	0.0304285	300997	ankyloson	outcome	TRUE	reported	ankyloson	textfile	9.42e-43	163511	0.00417353	serum	TRUE	reported	enTLo7	textfile	2	TRUE	0.00149181	243.561
							35	rs75078685	T	C	T	C	-0.0558	0.00900941	0.0833	0.0797606	FALSE	FALSE	TPyTYX	0.872123	0.0559721	300997	ankyloson	outcome	TRUE	reported	ankyloson	textfile	1.69e-13	163511	0.00756992	serum	TRUE	reported	enTLo7	textfile	2	TRUE	0.000475522	77.7152
							36	rs77827656	G	A	G	A	0.0973	0.255177	0.0259	0.0150478	FALSE	FALSE	TPyTYX	0.0397109	0.124068	300997	ankyloson	outcome	TRUE	reported	ankyloson	textfile	2.12e-14	163511	0.0127304	serum	TRUE	reported	enTLo7	textfile	2	TRUE	0.000477704	78.0716
							37	rs7837764	C	G	C	G	0.0223	0.0298968	0.4021	0.380378	FALSE	FALSE	TPyTYX	0.337298	0.0311581	300997	ankyloson	outcome	TRUE	reported	ankyloson	textfile	4.98e-08	163511	0.00409023	serum	TRUE	reported	enTLo7	textfile	2	TRUE	0.000239113	39.0877
							38	rs9467711	C	A	C	A	-0.0589	-0.279848	0.077	0.053722	FALSE	FALSE	TPyTYX	0.000119174	0.072729	300997	ankyloson	outcome	TRUE	reported	ankyloson	textfile	2.79e-17	163511	0.00696626	serum	TRUE	reported	enTLo7	textfile	2	TRUE	0.00049312	80.5899
							39	rs9468364	A	T	A	T	-0.0683	1.15926	0.0529	0.0731609	FALSE	FALSE	TPyTYX	1.08e-190	0.0393568	300997	ankyloson	outcome	TRUE	reported	ankyloson	textfile	3.29e-13	163511	0.00937934	serum	TRUE	reported	enTLo7	textfile	2	TRUE	0.000467437	76.3944

## Sheet: confounding factors
snp	rsid	hg19_coordinates	hg38_coordinates	a1	a2	trait	efo	study	pmid	ancestry	year	beta	se	p	direction	n	n_cases	n_controls	n_studies	unit	dataset
rs401775	rs401775	chr6:31931137	chr6:31963360	T	C	Body mass index	EFO_0004340	Akiyama M	28892062	East Asian	2017	0.02406	0.004643	2.19e-07	+	173430	0	173430	3	IVNT	Akiyama-M_BMI_EAS_2017
rs401775	rs401775	chr6:31931137	chr6:31963360	T	C	Self-reported ankylosing spondylitis	EFO_0003898	Neale B	UKBB	European	2017	0.0008674	0.0001716	4.312e-07	+	337159	968	336191	1	risk diff	Neale-B_UKBB_EUR_2017
rs401775	rs401775	chr6:31931137	chr6:31963360	T	C	Self-reported type 1 diabetes	EFO_0001359	Neale B	UKBB	European	2017	0.0004519	9.339e-05	1.305e-06	+	337159	286	336873	1	risk diff	Neale-B_UKBB_EUR_2017
rs401775	rs401775	chr6:31931137	chr6:31963360	T	C	Started insulin within one year diagnosis of diabetes	EFO_0000400	Neale B	UKBB	European	2017	0.0385	0.004874	3.019e-15	+	15397	1872	13525	1	risk diff	Neale-B_UKBB_EUR_2017
