# Supplementary material for: No evidence of a genetic causal relationship between ankylosing spondylitis and iron homeostasis: A two-sample Mendelian randomization study
Source: Front Nutr. 2023 Mar 23;10:1047640. doi: 10.3389/fnut.2023.1047640 (PMC10077893; doi:10.3389/fnut.2023.1047640)
Supplement: Supplementary file 3 [file Table_3.XLS]

## Sheet: IVs
	SNP	effect_allele.exposure	other_allele.exposure	effect_allele.outcome	other_allele.outcome	beta.exposure	beta.outcome	eaf.exposure	eaf.outcome	remove	palindromic	id.outcome	pval.outcome	se.outcome	samplesize.outcome	units.outcome	outcome	mr_keep.outcome	pval_origin.outcome	units.outcome_dat	data_source.outcome	pval.exposure	samplesize.exposure	se.exposure	exposure	mr_keep.exposure	pval_origin.exposure	id.exposure	data_source.exposure	action	mr_keep	R2	F
1	rs11125072	A	T	A	T	0.0259	0.00062926	0.4578	0.455624	FALSE	TRUE	AV1Nt4	0.983548	0.0305164	300997	ankyloson	outcome	TRUE	reported	ankyloson	textfile	3.25e-08	135430	0.00468574	irontibc	TRUE	reported	khBKWr	textfile	2	FALSE	0.000333016	45.0846
2	rs114662005	T	C	T	C	0.3273	-0.125363	0.0018	0.00182511	FALSE	FALSE	AV1Nt4	0.733822	0.368667	300997	ankyloson	outcome	TRUE	reported	ankyloson	textfile	1.8e-27	135430	0.0301399	irontibc	TRUE	reported	khBKWr	textfile	2	TRUE	0.000384957	52.1139
3	rs115902543	A	C	A	C	-0.1503	-0.101365	0.0283	0.00814514	FALSE	FALSE	AV1Nt4	0.549564	0.16939	300997	ankyloson	outcome	TRUE	reported	ankyloson	textfile	1.24e-21	135430	0.0157306	irontibc	TRUE	reported	khBKWr	textfile	2	TRUE	0.00124241	168.049
4	rs116272812	C	T	C	T	-0.2414	-0.13331	0.1181	0.1289	FALSE	FALSE	AV1Nt4	0.00391075	0.0462036	300997	ankyloson	outcome	TRUE	reported	ankyloson	textfile	1e-200	135430	0.00703276	irontibc	TRUE	reported	khBKWr	textfile	2	TRUE	0.0121387	1623.97
5	rs116661630	T	C	T	C	0.1082	-0.248137	0.0238	0.00594502	FALSE	FALSE	AV1Nt4	0.238501	0.21051	300997	ankyloson	outcome	TRUE	reported	ankyloson	textfile	2.14e-11	135430	0.0161586	irontibc	TRUE	reported	khBKWr	textfile	2	TRUE	0.000544002	73.633
6	rs12976652	C	T	C	T	-0.0446	-0.0172112	0.0979	0.0634681	FALSE	FALSE	AV1Nt4	0.781117	0.0619413	300997	ankyloson	outcome	TRUE	reported	ankyloson	textfile	2.55e-09	135430	0.00748546	irontibc	TRUE	reported	khBKWr	textfile	2	TRUE	0.000351348	47.5656
7	rs13008704	C	T	C	T	-0.0369	0.0529638	0.4876	0.513982	FALSE	FALSE	AV1Nt4	0.0804637	0.0302995	300997	ankyloson	outcome	TRUE	reported	ankyloson	textfile	3.44e-15	135430	0.00468642	irontibc	TRUE	reported	khBKWr	textfile	2	TRUE	0.000680386	92.0807
8	rs1408281	T	C	T	C	0.0439	-0.243565	0.3937	0.477415	FALSE	FALSE	AV1Nt4	3.64e-16	0.0298856	300997	ankyloson	outcome	TRUE	reported	ankyloson	textfile	1.18e-20	135430	0.00471106	irontibc	TRUE	reported	khBKWr	textfile	2	TRUE	0.000920051	124.486
9	rs143818550	G	A	G	A	0.1244	0.0471638	0.0116	0.00507976	FALSE	FALSE	AV1Nt4	0.834701	0.226014	300997	ankyloson	outcome	TRUE	reported	ankyloson	textfile	1.12e-09	135430	0.0204226	irontibc	TRUE	reported	khBKWr	textfile	2	TRUE	0.000354864	48.0414
10	rs174547	C	T	C	T	0.0462	0.00140421	0.3883	0.413089	FALSE	FALSE	AV1Nt4	0.963373	0.0305788	300997	ankyloson	outcome	TRUE	reported	ankyloson	textfile	6.57e-22	135430	0.00480239	irontibc	TRUE	reported	khBKWr	textfile	2	TRUE	0.00101396	137.179
11	rs17580	A	T	A	T	0.0762	-0.0803784	0.0333	0.00927011	FALSE	FALSE	AV1Nt4	0.609743	0.157469	300997	ankyloson	outcome	TRUE	reported	ankyloson	textfile	1.19e-10	135430	0.0118312	irontibc	TRUE	reported	khBKWr	textfile	2	TRUE	0.000373831	50.6083
12	rs17767742	G	C	G	C	0.0305	-0.00500038	0.2828	0.309487	FALSE	FALSE	AV1Nt4	0.879077	0.0328671	300997	ankyloson	outcome	TRUE	reported	ankyloson	textfile	1.95e-09	135430	0.00508171	irontibc	TRUE	reported	khBKWr	textfile	2	TRUE	0.000377354	51.0851
13	rs1799945	G	C	G	C	-0.1159	-0.0692261	0.1246	0.110101	FALSE	FALSE	AV1Nt4	0.148614	0.0479258	300997	ankyloson	outcome	TRUE	reported	ankyloson	textfile	4.29e-66	135430	0.00674929	irontibc	TRUE	reported	khBKWr	textfile	2	TRUE	0.00293036	395.69
14	rs1823184	G	T	G	T	0.04	-0.132942	0.2653	0.244924	FALSE	FALSE	AV1Nt4	0.000182268	0.0355233	300997	ankyloson	outcome	TRUE	reported	ankyloson	textfile	1.15e-14	135430	0.00518036	irontibc	TRUE	reported	khBKWr	textfile	2	TRUE	0.000623731	84.4179
15	rs199138	A	G	A	G	0.0807	-0.0686222	0.0815	0.069781	FALSE	FALSE	AV1Nt4	0.247027	0.0592796	300997	ankyloson	outcome	TRUE	reported	ankyloson	textfile	9.59e-21	135430	0.00863982	irontibc	TRUE	reported	khBKWr	textfile	2	TRUE	0.000975021	131.916
16	rs2236252	T	C	T	C	0.0359	-0.0306997	0.1788	0.146933	FALSE	FALSE	AV1Nt4	0.469822	0.0424751	300997	ankyloson	outcome	TRUE	reported	ankyloson	textfile	4.02e-09	135430	0.00610195	irontibc	TRUE	reported	khBKWr	textfile	2	TRUE	0.000378473	51.2365
17	rs2531805	T	C	T	C	-0.0419	0.270563	0.4987	0.544595	FALSE	FALSE	AV1Nt4	2.5e-19	0.0300994	300997	ankyloson	outcome	TRUE	reported	ankyloson	textfile	2.17e-19	135430	0.00465332	irontibc	TRUE	reported	khBKWr	textfile	2	TRUE	0.000877799	118.774
18	rs2690078	T	G	T	G	-0.0777	0.114433	0.2785	0.247376	FALSE	FALSE	AV1Nt4	0.000737853	0.0339048	300997	ankyloson	outcome	TRUE	reported	ankyloson	textfile	3.15e-51	135430	0.00516071	irontibc	TRUE	reported	khBKWr	textfile	2	TRUE	0.00242624	327.783
19	rs3115630	T	C	T	C	-0.1714	-0.464907	0.0834	0.067663	FALSE	FALSE	AV1Nt4	4.2e-12	0.0670845	300997	ankyloson	outcome	TRUE	reported	ankyloson	textfile	9.32e-98	135430	0.0081684	irontibc	TRUE	reported	khBKWr	textfile	2	TRUE	0.00449156	605.551
20	rs34317175	T	C	T	C	-0.0769	0.117306	0.0495	0.0242341	FALSE	FALSE	AV1Nt4	0.235771	0.0989401	300997	ankyloson	outcome	TRUE	reported	ankyloson	textfile	1.4e-09	135430	0.0126992	irontibc	TRUE	reported	khBKWr	textfile	2	TRUE	0.000556468	75.3194
21	rs35570672	T	C	T	C	-0.0429	0.0703825	0.1877	0.25099	FALSE	FALSE	AV1Nt4	0.0430249	0.034783	300997	ankyloson	outcome	TRUE	reported	ankyloson	textfile	1.26e-13	135430	0.00578923	irontibc	TRUE	reported	khBKWr	textfile	2	TRUE	0.00056121	75.9609
22	rs35769520	G	A	G	A	0.0264	0.0107526	0.4885	0.634707	FALSE	FALSE	AV1Nt4	0.731804	0.0313736	300997	ankyloson	outcome	TRUE	reported	ankyloson	textfile	1.34e-08	135430	0.00464716	irontibc	TRUE	reported	khBKWr	textfile	2	TRUE	0.000348296	47.1526
23	rs372528809	C	G	C	G	-0.0906	-0.120024	0.0365	0.0301324	FALSE	FALSE	AV1Nt4	0.182631	0.0900614	300997	ankyloson	outcome	TRUE	reported	ankyloson	textfile	1.02e-10	135430	0.0140162	irontibc	TRUE	reported	khBKWr	textfile	2	TRUE	0.000577339	78.1427
24	rs3811659	C	G	C	G	0.161	0.0146358	0.1405	0.212571	FALSE	FALSE	AV1Nt4	0.692411	0.0369979	300997	ankyloson	outcome	TRUE	reported	ankyloson	textfile	2.5e-142	135430	0.0063385	irontibc	TRUE	reported	khBKWr	textfile	2	TRUE	0.00626043	842.529
25	rs3817524	T	C	T	C	-0.1774	-0.0108865	0.4123	0.356192	FALSE	FALSE	AV1Nt4	0.730496	0.0316041	300997	ankyloson	outcome	TRUE	reported	ankyloson	textfile	1e-200	135430	0.00479317	irontibc	TRUE	reported	khBKWr	textfile	2	TRUE	0.0152513	2033.95
26	rs3819406	G	C	G	C	0.0603	0.618455	0.1281	0.122865	FALSE	FALSE	AV1Nt4	3.83e-59	0.0381364	300997	ankyloson	outcome	TRUE	reported	ankyloson	textfile	2.89e-18	135430	0.00691856	irontibc	TRUE	reported	khBKWr	textfile	2	TRUE	0.000812233	109.91
27	rs41272329	T	C	T	C	0.1835	-0.113771	0.0107	0.0150789	FALSE	FALSE	AV1Nt4	0.369605	0.126804	300997	ankyloson	outcome	TRUE	reported	ankyloson	textfile	1.02e-13	135430	0.0246697	irontibc	TRUE	reported	khBKWr	textfile	2	TRUE	0.000712876	96.4745
28	rs4148876	A	G	A	G	0.0613	-0.145698	0.0951	0.072566	FALSE	FALSE	AV1Nt4	0.0119696	0.0579768	300997	ankyloson	outcome	TRUE	reported	ankyloson	textfile	1.75e-13	135430	0.00832131	irontibc	TRUE	reported	khBKWr	textfile	2	TRUE	0.000646743	87.5305
29	rs4396827	C	T	C	T	0.0648	0.113345	0.0385	0.0448529	FALSE	FALSE	AV1Nt4	0.120071	0.0729153	300997	ankyloson	outcome	TRUE	reported	ankyloson	textfile	3.48e-08	135430	0.0117489	irontibc	TRUE	reported	khBKWr	textfile	2	TRUE	0.000310878	42.0885
30	rs469882	C	A	C	A	-0.0367	0.00898119	0.2221	0.211816	FALSE	FALSE	AV1Nt4	0.808837	0.0371236	300997	ankyloson	outcome	TRUE	reported	ankyloson	textfile	1.03e-10	135430	0.00567893	irontibc	TRUE	reported	khBKWr	textfile	2	TRUE	0.000465409	63
31	rs4846335	A	C	A	C	0.0445	0.0292702	0.1105	0.145043	FALSE	FALSE	AV1Nt4	0.497286	0.0431226	300997	ankyloson	outcome	TRUE	reported	ankyloson	textfile	2.87e-09	135430	0.00749301	irontibc	TRUE	reported	khBKWr	textfile	2	TRUE	0.000389277	52.6984
32	rs4854737	G	C	G	C	0.1444	0.0408484	0.4575	0.363849	FALSE	TRUE	AV1Nt4	0.192401	0.0313372	300997	ankyloson	outcome	TRUE	reported	ankyloson	textfile	1e-200	135430	0.00469265	irontibc	TRUE	reported	khBKWr	textfile	2	FALSE	0.0103504	1387.22
33	rs494718	A	G	A	G	0.0379	0.457576	0.1816	0.328953	FALSE	FALSE	AV1Nt4	1.28e-53	0.0296825	300997	ankyloson	outcome	TRUE	reported	ankyloson	textfile	8.35e-10	135430	0.00617452	irontibc	TRUE	reported	khBKWr	textfile	2	TRUE	0.000426963	57.798
34	rs58366507	T	A	T	A	0.0941	-0.315891	0.0276	0.0397806	FALSE	FALSE	AV1Nt4	0.000163403	0.0837961	300997	ankyloson	outcome	TRUE	reported	ankyloson	textfile	7.17e-12	135430	0.0137288	irontibc	TRUE	reported	khBKWr	textfile	2	TRUE	0.000475295	64.3377
35	rs58383609	A	C	A	C	0.061	-0.0511513	0.1245	0.163226	FALSE	FALSE	AV1Nt4	0.210846	0.0408804	300997	ankyloson	outcome	TRUE	reported	ankyloson	textfile	6.53e-19	135430	0.00686734	irontibc	TRUE	reported	khBKWr	textfile	2	TRUE	0.000811176	109.767
36	rs59950280	A	G	A	G	0.0328	-0.00909237	0.3195	0.245494	FALSE	FALSE	AV1Nt4	0.797358	0.0354108	300997	ankyloson	outcome	TRUE	reported	ankyloson	textfile	5.87e-11	135430	0.00500992	irontibc	TRUE	reported	khBKWr	textfile	2	TRUE	0.000467818	63.326
37	rs6025	T	C	T	C	-0.093	-0.0330161	0.0188	0.0197688	FALSE	FALSE	AV1Nt4	0.75653	0.106489	300997	ankyloson	outcome	TRUE	reported	ankyloson	textfile	1.76e-08	135430	0.0165067	irontibc	TRUE	reported	khBKWr	textfile	2	TRUE	0.000319089	43.1997
38	rs61747867	T	G	T	G	0.0455	-0.210963	0.2508	0.22072	FALSE	FALSE	AV1Nt4	1.88e-08	0.0375216	300997	ankyloson	outcome	TRUE	reported	ankyloson	textfile	1.79e-16	135430	0.00552495	irontibc	TRUE	reported	khBKWr	textfile	2	TRUE	0.000777997	105.281
39	rs62183592	T	C	T	C	0.0496	0.142997	0.077	0.0394891	FALSE	FALSE	AV1Nt4	0.070731	0.0791261	300997	ankyloson	outcome	TRUE	reported	ankyloson	textfile	3.31e-08	135430	0.00897868	irontibc	TRUE	reported	khBKWr	textfile	2	TRUE	0.000349692	47.3415
40	rs6773724	A	G	A	G	0.0669	-0.0989131	0.2912	0.21024	FALSE	FALSE	AV1Nt4	0.00864968	0.0376726	300997	ankyloson	outcome	TRUE	reported	ankyloson	textfile	3.73e-39	135430	0.00511057	irontibc	TRUE	reported	khBKWr	textfile	2	TRUE	0.00184756	249.748
41	rs6806856	C	G	C	G	0.1227	0.00163978	0.0598	0.0507099	FALSE	FALSE	AV1Nt4	0.981266	0.0698338	300997	ankyloson	outcome	TRUE	reported	ankyloson	textfile	1.22e-36	135430	0.00970483	irontibc	TRUE	reported	khBKWr	textfile	2	TRUE	0.00169294	228.883
42	rs7297861	C	T	C	T	0.0479	-0.00982023	0.0794	0.123879	FALSE	FALSE	AV1Nt4	0.829876	0.0457053	300997	ankyloson	outcome	TRUE	reported	ankyloson	textfile	3.99e-09	135430	0.00813988	irontibc	TRUE	reported	khBKWr	textfile	2	TRUE	0.000335423	45.4104
43	rs7432894	C	T	C	T	-0.0377	-0.02365	0.2955	0.273274	FALSE	FALSE	AV1Nt4	0.488398	0.034134	300997	ankyloson	outcome	TRUE	reported	ankyloson	textfile	1.52e-13	135430	0.00510467	irontibc	TRUE	reported	khBKWr	textfile	2	TRUE	0.000591768	80.0945
44	rs75962798	C	T	C	T	0.0487	0.0170786	0.1475	0.120117	FALSE	FALSE	AV1Nt4	0.717893	0.0472733	300997	ankyloson	outcome	TRUE	reported	ankyloson	textfile	1.2e-12	135430	0.00685397	irontibc	TRUE	reported	khBKWr	textfile	2	TRUE	0.00059645	80.7279
45	rs7624433	T	C	T	C	0.1506	-0.0756505	0.0066	0.0122607	FALSE	FALSE	AV1Nt4	0.582754	0.137705	300997	ankyloson	outcome	TRUE	reported	ankyloson	textfile	6.6e-11	135430	0.0230646	irontibc	TRUE	reported	khBKWr	textfile	2	TRUE	0.000297405	40.265
46	rs76389676	A	G	A	G	0.0724	0.749485	0.0984	0.0448249	FALSE	FALSE	AV1Nt4	8.93e-39	0.0575462	300997	ankyloson	outcome	TRUE	reported	ankyloson	textfile	5.07e-17	135430	0.0086344	irontibc	TRUE	reported	khBKWr	textfile	2	TRUE	0.000930071	125.841
47	rs77676924	A	G	A	G	-0.072	0.11826	0.0583	0.0124987	FALSE	FALSE	AV1Nt4	0.39046	0.137706	300997	ankyloson	outcome	TRUE	reported	ankyloson	textfile	1.8e-11	135430	0.0107121	irontibc	TRUE	reported	khBKWr	textfile	2	TRUE	0.000569215	77.0437
48	rs79675139	T	C	T	C	-0.16	0.100477	0.0298	0.00942555	FALSE	FALSE	AV1Nt4	0.522958	0.157293	300997	ankyloson	outcome	TRUE	reported	ankyloson	textfile	5.33e-26	135430	0.0151724	irontibc	TRUE	reported	khBKWr	textfile	2	TRUE	0.00148029	200.176
49	rs8177203	G	A	G	A	-0.2919	-0.0135086	0.077	0.0251953	FALSE	FALSE	AV1Nt4	0.887867	0.0958038	300997	ankyloson	outcome	TRUE	reported	ankyloson	textfile	1e-200	135430	0.00940604	irontibc	TRUE	reported	khBKWr	textfile	2	TRUE	0.0121113	1620.34
50	rs855791	A	G	A	G	0.026	-0.0766699	0.406	0.346824	FALSE	FALSE	AV1Nt4	0.0155948	0.0317046	300997	ankyloson	outcome	TRUE	reported	ankyloson	textfile	2.88e-08	135430	0.00468588	irontibc	TRUE	reported	khBKWr	textfile	2	TRUE	0.000326054	44.1424
51	rs9266526	A	C	A	C	0.0372	-0.484979	0.1924	0.222193	FALSE	FALSE	AV1Nt4	7.01e-36	0.0387828	300997	ankyloson	outcome	TRUE	reported	ankyloson	textfile	3.79e-10	135430	0.00594018	irontibc	TRUE	reported	khBKWr	textfile	2	TRUE	0.000430048	58.2155
52	rs9389269	C	T	C	T	-0.0336	0.0291468	0.2792	0.342493	FALSE	FALSE	AV1Nt4	0.35688	0.0316357	300997	ankyloson	outcome	TRUE	reported	ankyloson	textfile	9.1e-11	135430	0.00518423	irontibc	TRUE	reported	khBKWr	textfile	2	TRUE	0.0004544	61.5106
53	rs9852976	A	C	A	C	0.0357	-0.0208234	0.2885	0.2769	FALSE	FALSE	AV1Nt4	0.537883	0.0338033	300997	ankyloson	outcome	TRUE	reported	ankyloson	textfile	7.42e-12	135430	0.00521219	irontibc	TRUE	reported	khBKWr	textfile	2	TRUE	0.000523223	70.822
54	rs9870647	C	A	C	A	0.0506	-0.00125333	0.4391	0.437363	FALSE	FALSE	AV1Nt4	0.967195	0.0304747	300997	ankyloson	outcome	TRUE	reported	ankyloson	textfile	2.03e-26	135430	0.0047575	irontibc	TRUE	reported	khBKWr	textfile	2	TRUE	0.00126119	170.585
55	rs9882128	T	C	T	C	-0.0479	0.0250656	0.4387	0.456365	FALSE	FALSE	AV1Nt4	0.406867	0.0302207	300997	ankyloson	outcome	TRUE	reported	ankyloson	textfile	5.35e-24	135430	0.0047411	irontibc	TRUE	reported	khBKWr	textfile	2	TRUE	0.00112996	152.856

## Sheet: confounding factors
snp	rsid	hg19_coordinates	hg38_coordinates	a1	a2	trait	efo	study	pmid	ancestry	year	beta	se	p	direction	n	n_cases	n_controls	n_studies	unit	dataset
rs4148876	rs4148876	chr6:32796793	chr6:32829016	G	A	Insulin-dependent diabetes mellitus	EFO_0001359	Neale B	UKBB	European	2017	-0.0008863	0.0001709	2.14e-07	-	337199	431	336768	1	risk diff	Neale-B_UKBB_EUR_2017
rs4148876	rs4148876	chr6:32796793	chr6:32829016	G	A	Self-reported type 1 diabetes	EFO_0001359	Neale B	UKBB	European	2017	-0.0007548	0.0001392	5.945e-08	-	337159	286	336873	1	risk diff	Neale-B_UKBB_EUR_2017
rs4148876	rs4148876	chr6:32796793	chr6:32829016	G	A	Started insulin within one year diagnosis of diabetes	EFO_0000400	Neale B	UKBB	European	2017	-0.06787	0.007133	2.089e-21	-	15397	1872	13525	1	risk diff	Neale-B_UKBB_EUR_2017
