# Supplementary material for: No evidence of a genetic causal relationship between ankylosing spondylitis and iron homeostasis: A two-sample Mendelian randomization study
Source: Front Nutr. 2023 Mar 23;10:1047640. doi: 10.3389/fnut.2023.1047640 (PMC10077893; doi:10.3389/fnut.2023.1047640)
Supplement: Supplementary file 4 [file Table_4.XLS]

## Sheet: IVs
	SNP	effect_allele.exposure	other_allele.exposure	effect_allele.outcome	other_allele.outcome	beta.exposure	beta.outcome	eaf.exposure	eaf.outcome	remove	palindromic	id.outcome	pval.outcome	se.outcome	samplesize.outcome	units.outcome	outcome	mr_keep.outcome	pval_origin.outcome	units.outcome_dat	data_source.outcome	pval.exposure	samplesize.exposure	se.exposure	exposure	mr_keep.exposure	pval_origin.exposure	id.exposure	data_source.exposure	action	mr_keep	R2	F
1	rs1014795	T	C	T	C	-0.1003	-0.106974	0.0341	0.0611802	FALSE	FALSE	3ZGNoL	0.0867661	0.0624589	300997	ankyloson	outcome	TRUE	reported	ankyloson	textfile	1.06e-17	131471	0.0117074	exposure	TRUE	reported	UNuzSb	textfile	2	TRUE	0.000662702	87.0671
2	rs10421599	A	G	A	G	-0.03	-0.0302579	0.2051	0.216083	FALSE	FALSE	3ZGNoL	0.409093	0.0366544	300997	ankyloson	outcome	TRUE	reported	ankyloson	textfile	4.95e-08	131471	0.00550146	exposure	TRUE	reported	UNuzSb	textfile	2	TRUE	0.000293461	38.5697
3	rs111400299	G	A	G	A	0.0992	0.340937	0.0207	0.0145767	FALSE	FALSE	3ZGNoL	0.00317548	0.115563	300997	ankyloson	outcome	TRUE	reported	ankyloson	textfile	1.06e-08	131471	0.0173401	exposure	TRUE	reported	UNuzSb	textfile	2	TRUE	0.000398969	52.4312
4	rs112399511	C	T	C	T	0.1185	-0.122917	0.0162	0.0190314	FALSE	FALSE	3ZGNoL	0.277749	0.113247	300997	ankyloson	outcome	TRUE	reported	ankyloson	textfile	5.11e-10	131471	0.0190647	exposure	TRUE	reported	UNuzSb	textfile	2	TRUE	0.000447598	58.819
5	rs113012595	A	G	A	G	0.1419	0.155038	0.0086	0.0202934	FALSE	FALSE	3ZGNoL	0.168572	0.112607	300997	ankyloson	outcome	TRUE	reported	ankyloson	textfile	3.75e-08	131471	0.0257895	exposure	TRUE	reported	UNuzSb	textfile	2	TRUE	0.000343354	45.1249
6	rs113352426	T	C	T	C	0.113	-0.107251	0.0347	0.0352172	FALSE	FALSE	3ZGNoL	0.191136	0.0820445	300997	ankyloson	outcome	TRUE	reported	ankyloson	textfile	9.13e-21	131471	0.0120911	exposure	TRUE	reported	UNuzSb	textfile	2	TRUE	0.000855419	112.365
7	rs114786620	T	C	T	C	-0.0798	-0.15144	0.0372	0.0303599	FALSE	FALSE	3ZGNoL	0.0825449	0.08723	300997	ankyloson	outcome	TRUE	reported	ankyloson	textfile	7.56e-09	131471	0.013811	exposure	TRUE	reported	UNuzSb	textfile	2	TRUE	0.000456157	59.9432
8	rs114796104	T	G	T	G	0.2366	-0.422467	0.0364	0.0355212	FALSE	FALSE	3ZGNoL	5.62e-06	0.0930467	300997	ankyloson	outcome	TRUE	reported	ankyloson	textfile	1.34e-87	131471	0.0119253	exposure	TRUE	reported	UNuzSb	textfile	2	TRUE	0.00392697	514.248
9	rs116019440	A	T	A	T	-0.1026	-0.142779	0.0395	0.0266806	FALSE	FALSE	3ZGNoL	0.126698	0.0934872	300997	ankyloson	outcome	TRUE	reported	ankyloson	textfile	2.49e-16	131471	0.0125187	exposure	TRUE	reported	UNuzSb	textfile	2	TRUE	0.000798765	104.929
10	rs116272812	C	T	C	T	0.2459	-0.13331	0.1181	0.1289	FALSE	FALSE	3ZGNoL	0.00391075	0.0462036	300997	ankyloson	outcome	TRUE	reported	ankyloson	textfile	1e-200	131471	0.00685708	exposure	TRUE	reported	UNuzSb	textfile	2	TRUE	0.0125955	1635.06
11	rs116510165	A	G	A	G	-0.0642	0.0027595	0.0643	0.0476182	FALSE	FALSE	3ZGNoL	0.968855	0.070677	300997	ankyloson	outcome	TRUE	reported	ankyloson	textfile	2.72e-11	131471	0.00963822	exposure	TRUE	reported	UNuzSb	textfile	2	TRUE	0.000495961	65.1712
12	rs116979562	A	G	A	G	0.0752	-0.00956126	0.0376	0.00561806	FALSE	FALSE	3ZGNoL	0.965185	0.219054	300997	ankyloson	outcome	TRUE	reported	ankyloson	textfile	1.53e-10	131471	0.0117457	exposure	TRUE	reported	UNuzSb	textfile	2	TRUE	0.000409269	53.7842
13	rs117576908	A	G	A	G	-0.1469	0.0442368	0.0139	0.048278	FALSE	FALSE	3ZGNoL	0.534435	0.0712061	300997	ankyloson	outcome	TRUE	reported	ankyloson	textfile	1.01e-11	131471	0.0215868	exposure	TRUE	reported	UNuzSb	textfile	2	TRUE	0.000591574	77.7277
14	rs12208868	T	C	T	C	-0.0661	0.0626286	0.0388	0.0691473	FALSE	FALSE	3ZGNoL	0.292277	0.0594685	300997	ankyloson	outcome	TRUE	reported	ankyloson	textfile	3.96e-09	131471	0.0112303	exposure	TRUE	reported	UNuzSb	textfile	2	TRUE	0.000325896	42.8312
15	rs12478088	G	A	G	A	0.0263	0.0319892	0.3885	0.428595	FALSE	FALSE	3ZGNoL	0.297706	0.0307185	300997	ankyloson	outcome	TRUE	reported	ankyloson	textfile	1.75e-08	131471	0.00466721	exposure	TRUE	reported	UNuzSb	textfile	2	TRUE	0.000328646	43.1926
16	rs12633819	G	A	G	A	0.0285	0.00579708	0.3879	0.277457	FALSE	FALSE	3ZGNoL	0.863774	0.0337879	300997	ankyloson	outcome	TRUE	reported	ankyloson	textfile	1.66e-09	131471	0.00472793	exposure	TRUE	reported	UNuzSb	textfile	2	TRUE	0.000385711	50.6895
17	rs12975762	G	A	G	A	-0.032	0.0651128	0.328	0.23344	FALSE	FALSE	3ZGNoL	0.0686468	0.0357616	300997	ankyloson	outcome	TRUE	reported	ankyloson	textfile	5.83e-11	131471	0.00488696	exposure	TRUE	reported	UNuzSb	textfile	2	TRUE	0.000451412	59.3199
18	rs13007705	T	C	T	C	0.0331	0.0278879	0.3745	0.382837	FALSE	FALSE	3ZGNoL	0.368771	0.0310287	300997	ankyloson	outcome	TRUE	reported	ankyloson	textfile	1.1e-12	131471	0.00465059	exposure	TRUE	reported	UNuzSb	textfile	2	TRUE	0.000513293	67.4474
19	rs13200161	C	T	C	T	0.1649	-0.403474	0.026	0.00808949	FALSE	FALSE	3ZGNoL	0.0293914	0.185233	300997	ankyloson	outcome	TRUE	reported	ankyloson	textfile	5.24e-33	131471	0.0137786	exposure	TRUE	reported	UNuzSb	textfile	2	TRUE	0.00137722	180.812
20	rs149838918	T	C	T	C	0.0871	0.164877	0.0351	0.00590275	FALSE	FALSE	3ZGNoL	0.409895	0.200074	300997	ankyloson	outcome	TRUE	reported	ankyloson	textfile	1.72e-10	131471	0.0136425	exposure	TRUE	reported	UNuzSb	textfile	2	TRUE	0.000513873	67.5236
21	rs1799945	G	C	G	C	0.2127	-0.0692261	0.1246	0.110101	FALSE	FALSE	3ZGNoL	0.148614	0.0479258	300997	ankyloson	outcome	TRUE	reported	ankyloson	textfile	1e-200	131471	0.00658428	exposure	TRUE	reported	UNuzSb	textfile	2	TRUE	0.00986937	1284.71
22	rs1823184	G	T	G	T	-0.0347	-0.132942	0.2653	0.244924	FALSE	FALSE	3ZGNoL	0.000182268	0.0355233	300997	ankyloson	outcome	TRUE	reported	ankyloson	textfile	6.48e-12	131471	0.00505192	exposure	TRUE	reported	UNuzSb	textfile	2	TRUE	0.000469393	61.6816
23	rs2093380	C	A	C	A	0.0288	-0.00600636	0.3309	0.294793	FALSE	FALSE	3ZGNoL	0.856617	0.0332428	300997	ankyloson	outcome	TRUE	reported	ankyloson	textfile	3.19e-09	131471	0.00486362	exposure	TRUE	reported	UNuzSb	textfile	2	TRUE	0.000367285	48.2688
24	rs2690078	T	G	T	G	0.0759	0.114433	0.2785	0.247376	FALSE	FALSE	3ZGNoL	0.000737853	0.0339048	300997	ankyloson	outcome	TRUE	reported	ankyloson	textfile	2.61e-51	131471	0.005037	exposure	TRUE	reported	UNuzSb	textfile	2	TRUE	0.00231513	303.663
25	rs28487964	A	T	A	T	-0.0692	-0.0971031	0.037	0.0156178	FALSE	FALSE	3ZGNoL	0.426269	0.122051	300997	ankyloson	outcome	TRUE	reported	ankyloson	textfile	3.05e-08	131471	0.0124943	exposure	TRUE	reported	UNuzSb	textfile	2	TRUE	0.000341248	44.8482
26	rs28986304	C	T	C	T	-0.0528	-0.383983	0.1007	0.0616591	FALSE	FALSE	3ZGNoL	3e-08	0.0692948	300997	ankyloson	outcome	TRUE	reported	ankyloson	textfile	4.35e-13	131471	0.00728859	exposure	TRUE	reported	UNuzSb	textfile	2	TRUE	0.000504931	66.3492
27	rs3130059	C	G	C	G	-0.0443	0.652963	0.389	0.329397	FALSE	FALSE	3ZGNoL	2.86e-117	0.0283636	300997	ankyloson	outcome	TRUE	reported	ankyloson	textfile	1.76e-21	131471	0.00465418	exposure	TRUE	reported	UNuzSb	textfile	2	TRUE	0.000932885	122.531
28	rs35851878	G	C	G	C	-0.0463	0.111137	0.1032	0.0676303	FALSE	FALSE	3ZGNoL	0.0657295	0.060392	300997	ankyloson	outcome	TRUE	reported	ankyloson	textfile	4.9e-09	131471	0.00791381	exposure	TRUE	reported	UNuzSb	textfile	2	TRUE	0.000396796	52.1457
29	rs36117095	G	T	G	T	-0.0574	-0.0298955	0.2435	0.271162	FALSE	FALSE	3ZGNoL	0.377951	0.0339076	300997	ankyloson	outcome	TRUE	reported	ankyloson	textfile	1.77e-26	131471	0.00539038	exposure	TRUE	reported	UNuzSb	textfile	2	TRUE	0.00121384	159.389
30	rs3819406	G	C	G	C	-0.0572	0.618455	0.1281	0.122865	FALSE	FALSE	3ZGNoL	3.83e-59	0.0381364	300997	ankyloson	outcome	TRUE	reported	ankyloson	textfile	2.27e-17	131471	0.00674602	exposure	TRUE	reported	UNuzSb	textfile	2	TRUE	0.000730866	96.016
31	rs387628	A	G	A	G	-0.0287	-0.0847938	0.369	0.336838	FALSE	FALSE	3ZGNoL	0.00903171	0.0324774	300997	ankyloson	outcome	TRUE	reported	ankyloson	textfile	2.06e-09	131471	0.00478892	exposure	TRUE	reported	UNuzSb	textfile	2	TRUE	0.000383574	50.4088
32	rs437691	A	G	A	G	-0.0309	0.528959	0.3101	0.274851	FALSE	FALSE	3ZGNoL	4.46e-69	0.030112	300997	ankyloson	outcome	TRUE	reported	ankyloson	textfile	1.05e-09	131471	0.00506423	exposure	TRUE	reported	UNuzSb	textfile	2	TRUE	0.00040854	53.6884
33	rs457565	A	G	A	G	0.0274	-0.0446913	0.3032	0.396432	FALSE	FALSE	3ZGNoL	0.145379	0.0306935	300997	ankyloson	outcome	TRUE	reported	ankyloson	textfile	1.49e-08	131471	0.00483867	exposure	TRUE	reported	UNuzSb	textfile	2	TRUE	0.000317226	41.6921
34	rs4713138	A	T	A	T	-0.0878	-0.366448	0.0531	0.0339736	FALSE	FALSE	3ZGNoL	7.38e-05	0.0924488	300997	ankyloson	outcome	TRUE	reported	ankyloson	textfile	2.98e-16	131471	0.0107412	exposure	TRUE	reported	UNuzSb	textfile	2	TRUE	0.000775207	101.837
35	rs4774514	T	C	T	C	-0.069	-0.0431581	0.0665	0.0389137	FALSE	FALSE	3ZGNoL	0.581626	0.0783253	300997	ankyloson	outcome	TRUE	reported	ankyloson	textfile	3.17e-13	131471	0.00946895	exposure	TRUE	reported	UNuzSb	textfile	2	TRUE	0.000591104	77.666
36	rs527248337	T	C	T	C	-0.1862	0.039488	0.0056	0.0271333	FALSE	FALSE	3ZGNoL	0.679285	0.0955112	300997	ankyloson	outcome	TRUE	reported	ankyloson	textfile	1.8e-09	131471	0.0309565	exposure	TRUE	reported	UNuzSb	textfile	2	TRUE	0.000386134	50.7451
37	rs55641572	A	C	A	C	0.0865	-0.0600639	0.0292	0.0104184	FALSE	FALSE	3ZGNoL	0.681127	0.146167	300997	ankyloson	outcome	TRUE	reported	ankyloson	textfile	2.68e-10	131471	0.0136949	exposure	TRUE	reported	UNuzSb	textfile	2	TRUE	0.000424204	55.746
38	rs556679	T	C	T	C	0.043	-0.286576	0.1	0.0946795	FALSE	FALSE	3ZGNoL	1.77e-07	0.05488	300997	ankyloson	outcome	TRUE	reported	ankyloson	textfile	3.2e-09	131471	0.00726229	exposure	TRUE	reported	UNuzSb	textfile	2	TRUE	0.00033282	43.7409
39	rs58366507	T	A	T	A	-0.1086	-0.315891	0.0276	0.0397806	FALSE	FALSE	3ZGNoL	0.000163403	0.0837961	300997	ankyloson	outcome	TRUE	reported	ankyloson	textfile	5.49e-16	131471	0.0134072	exposure	TRUE	reported	UNuzSb	textfile	2	TRUE	0.000633058	83.1748
40	rs62401093	A	T	A	T	-0.0553	-0.104059	0.1871	0.093977	FALSE	FALSE	3ZGNoL	0.0439006	0.051641	300997	ankyloson	outcome	TRUE	reported	ankyloson	textfile	1.19e-18	131471	0.00627294	exposure	TRUE	reported	UNuzSb	textfile	2	TRUE	0.000930232	122.183
41	rs6592965	A	G	A	G	0.0262	-0.0287972	0.4005	0.321929	FALSE	FALSE	3ZGNoL	0.37395	0.0323892	300997	ankyloson	outcome	TRUE	reported	ankyloson	textfile	1.09e-08	131471	0.00458355	exposure	TRUE	reported	UNuzSb	textfile	2	TRUE	0.000329628	43.3216
42	rs72838865	A	C	A	C	0.1029	-0.0448879	0.0339	0.0178608	FALSE	FALSE	3ZGNoL	0.699232	0.116182	300997	ankyloson	outcome	TRUE	reported	ankyloson	textfile	3.19e-15	131471	0.013053	exposure	TRUE	reported	UNuzSb	textfile	2	TRUE	0.000693558	91.1181
43	rs7385804	C	A	C	A	-0.0618	-0.0190578	0.3516	0.446609	FALSE	FALSE	3ZGNoL	0.531108	0.0304285	300997	ankyloson	outcome	TRUE	reported	ankyloson	textfile	2.87e-39	131471	0.00471381	exposure	TRUE	reported	UNuzSb	textfile	2	TRUE	0.0017414	228.542
44	rs74338506	A	G	A	G	-0.085	0.118806	0.0201	0.0222226	FALSE	FALSE	3ZGNoL	0.241518	0.10144	300997	ankyloson	outcome	TRUE	reported	ankyloson	textfile	2.87e-08	131471	0.0153176	exposure	TRUE	reported	UNuzSb	textfile	2	TRUE	0.000284607	37.4064
45	rs75612754	A	G	A	G	-0.1101	-0.259442	0.0086	0.0192262	FALSE	FALSE	3ZGNoL	0.0184884	0.110134	300997	ankyloson	outcome	TRUE	reported	ankyloson	textfile	2.83e-08	131471	0.019832	exposure	TRUE	reported	UNuzSb	textfile	2	TRUE	0.000206705	27.1697
46	rs7648210	A	G	A	G	0.0371	-0.0122566	0.2444	0.246058	FALSE	FALSE	3ZGNoL	0.727527	0.0351779	300997	ankyloson	outcome	TRUE	reported	ankyloson	textfile	2.53e-12	131471	0.00529877	exposure	TRUE	reported	UNuzSb	textfile	2	TRUE	0.00050836	66.7995
47	rs7774158	A	C	A	C	-0.0262	-0.0819333	0.3236	0.402222	FALSE	FALSE	3ZGNoL	0.00741549	0.0305997	300997	ankyloson	outcome	TRUE	reported	ankyloson	textfile	4.68e-08	131471	0.00479585	exposure	TRUE	reported	UNuzSb	textfile	2	TRUE	0.0003005	39.4946
48	rs77827656	G	A	G	A	0.0885	0.255177	0.0259	0.0150478	FALSE	FALSE	3ZGNoL	0.0397109	0.124068	300997	ankyloson	outcome	TRUE	reported	ankyloson	textfile	1.18e-09	131471	0.0145489	exposure	TRUE	reported	UNuzSb	textfile	2	TRUE	0.000395203	51.9364
49	rs7837764	C	G	C	G	0.0261	0.0298968	0.4021	0.380378	FALSE	FALSE	3ZGNoL	0.337298	0.0311581	300997	ankyloson	outcome	TRUE	reported	ankyloson	textfile	1.61e-08	131471	0.00461995	exposure	TRUE	reported	UNuzSb	textfile	2	TRUE	0.000327547	43.0482
50	rs8177271	A	G	A	G	-0.0977	0.0143396	0.2701	0.304992	FALSE	FALSE	3ZGNoL	0.662088	0.0328115	300997	ankyloson	outcome	TRUE	reported	ankyloson	textfile	5.03e-87	131471	0.00494094	exposure	TRUE	reported	UNuzSb	textfile	2	TRUE	0.00376363	492.939
51	rs9467711	C	A	C	A	-0.0865	-0.279848	0.077	0.053722	FALSE	FALSE	3ZGNoL	0.000119174	0.072729	300997	ankyloson	outcome	TRUE	reported	ankyloson	textfile	3.88e-29	131471	0.00772019	exposure	TRUE	reported	UNuzSb	textfile	2	TRUE	0.00106354	139.674

## Sheet: confounding factors
snp	rsid	hg19_coordinates	hg38_coordinates	a1	a2	trait	efo	study	pmid	ancestry	year	beta	se	p	direction	n	n_cases	n_controls	n_studies	unit	dataset
rs7774158	rs7774158	chr6:33007752	chr6:33039975	A	C	Started insulin within one year diagnosis of diabetes	EFO_0000400	Neale B	UKBB	European	2017	-0.01775	0.003954	7.163e-06	-	15397	1872	13525	1	risk diff	Neale-B_UKBB_EUR_2017
